# Supplementary material for: Attitude towards Telemonitoring in Orthodontists and Orthodontic Patients
Source: Dent J (Basel). 2021 Apr 22;9(5):47. doi: 10.3390/dj9050047 (PMC8143570; doi:10.3390/dj9050047)
Supplement: Supplementary file 1 [file dentistry-09-00047-s001.zip]

Archive with 1 entries (1 files):
- dentistry-888443-supplementary.pdf
